# Supplementary material for: Treatment of Urethral Pain Syndrome (UPS) in Sweden
Source: PLoS One. 2019 Nov 22;14(11):e0225404. doi: 10.1371/journal.pone.0225404 (PMC6874337; doi:10.1371/journal.pone.0225404)
Supplement: S1 File — (XLSX) [file pone.0225404.s002.xlsx]

## Sheet: Survey2018 GP
ID	Do you have a care program for the treatment of UPS at your clinic?	Do women with UPS visit your clinic?	How many women with UPS visit your clinic?	Do you treat women with UPS?	For what reason do you not treat women with UPS?	Do you refer these patients to other caregivers (state which)	What treatment is carried out? Please cross all your treatment alternatives.	. First line of treatment (single or in combination)
1	no	yes	1-10/year	yes			local antibiotics:, oral estrgen, loclt  estrogen
2	no	yes	do not know	yes		gynecologist
3	no	no	do not know	no
4	no	yes	do not know	no	Health care unit, lack of cystoscopy etc	urologist
5	no	yes	1-10/year	no	for the specialist	urologist or gynecologist
6	no	yes	3-5/months	no
7	no	yes	1-10/year	no		sometimes to gynecologist
8	no	no	do not know	no	urotherapist at the hospital	urotherapist at the hospital
9	no	no	do not know	yes		urologist or gynecologist	Local anesthesia local estrogren
10	yes	yes	>10/months	yes			oral antibiotiks, local estrogen	Selexid
11	no	yes	1-10/year	yes		urologist or gynecologist	local estrogen	Ovesterin vag. tab. or cream
12	no	yes	do not know	yes			local estrogen	Vagifem
13	no	yes	1-2/months	yes
14	no	yes	do not know	yes		urologist or gynecologist	oral antibiotics, local estrogen	Vagifem or Ovesterin

## Sheet: Survey2018 venerology
ID	Do you have a care program for the treatment of UPS at your clinic?	Do women with UPS visit your clinic?	How many women with UPS visit your clinic?	Do you treat women with UPS?	For what reason do you not treat women with UPS?	Do you refer these patients to other caregivers (state which)	What treatment is carried out? Please cross all your treatment alternatives.	F9 - 7b. Var god specificera behandlingarna här nedan:
1	no	yes	1-10/year	no	if no infection-referal to urologist	urologist, gynecologist
2	no	yes	1-2/month	yes			oral antibiotics	Doxycyklin
3	no	yes	3-5/month	yes			Lokal anesthesia, corticosteroioid , estrogen
4	no	no	do not know	no	Few women with UPSseek our clinic. We see more men with uPS
5	no	no	do not know	no	These patients do not seek our clinic
6	yes	yes	do not know	yes
7	no	no	1-10/year	no	If no risk of STI we refer the patient	gynecologist	oral antibiotics
8	no	yes	1-2/month	yes			oral antibiotics	I Azitromax eller Doxyferm
9	no	yes	do not know	no		urologist, gynecologist
10	no	yes	1-10/year	no	we treat STI	gynecologist
11	no	no		no		urologist, gynecologist
12	no	yes	1-2/month	yes	we treat infectious urethitis	gynecologist	local estrogen
13	no	yes	1-10/year	no	exclude STI and refer to gynecologist	gynecologist
14	yes	yes	>10/month	yes		sometimes gynecologist	oral antibiotics	Doxycyklin
15	no	yes	1-2/month	yes		urologist	oral antibiotics	Doxycyklin
16	no	no	do not know	no	patients see urotherapist and primary care	Uroterapeutt & primary care
17	no	yes	do not know	no	we treat infectious urethritis, if no infection referal to gynecologist	gynecologist
18	no	yes	5-10/month	yes			oral antibiotics	Doxyferm
19	no	no		no	thes patients are refered ta another clinic / regional gidelines
20	no	yes	do not know	no	not enough knowledge of the syndrome and its treatment	primary care or gynecologist

## Sheet: Survey 2018 urology
ID	Do you have a care program for the treatment of UPS at your clinic?	Do women with UPS visit your clinic?	How many women with UPS visit your clinic?	Do you treat women with UPS?	For what reason do you not treat women with UPS?	Do you refer these patients to other caregivers (state which)	What treatment is carried out? Please cross all your treatment alternatives.	Specified treatents
1	no	yes	3-5/month	yes			dilatation, cortison local	A. Uretradilatation med hegarstift upp till storlek ca 9. D. Betnovat med chinoform
2	no	yes	1-2/month	yes			dilatation, cortison local, estrogen local
3	no	no		no	outpatient urologist	outpatient urologist
4	no	yes	do not know	yes			dilatation, cortison local, Antibiotics lockal estrogen local
5	no	yes	1-2/month	no	gynecology	gynecologist	dilatation, Local anesthesia, cortison local, Antibiotics oral estrogen local, others	A:Hegarstift -10 C:Lidocain gel. D: Terracortril I: Varierande L: Vagifem M: Sjukgymnastik, bäckenbottenträning, ibland alfablockerare.
6	no	yes	1-10/year	yes		outpatient urologist	dilatation  Massage, Local anesthesia:,cortison lockal, silver chloride, estrogen oral	Häggar stift, Kortison grupp II, Xylocain,
7	no	yes	3-5/month	no
8	no	no		no	not in our assignment	GP,urologist,gynecologist
9	no	yes	do not know	yes			dilatation cortison local :	tappningskatere Ch14-16. Terracortril
10	no	yes	do not know	yes			dilatation cortison local antibiotics local estrogen local , others	A. Upp till Hegar 8 D. Terracortril J. Kloromycetin K Ovesterin, Oestring M Uroterapi
11	no	yes	1-10/year	yes		no	dilatation 	A. Hegar 6-8. C Locoid eller Terracortril I sällan i så fall Idotrim
12	no	yes	3-5/month	yes		few severe cases	cotison local; Local anesthesia estrogen local; other	C. Instillagel/Xylocaingel, L. Vagifem, M. Lanvil/Uracyst
13	no	yes	1-10/year	yes		gynecologist	dilatation; antibiotics oral
14	no	yes	3-5/month	yes			dilatation; Local anesthesia cortison local;silver chloride; antibiotcs local; estrogen local	A. Hegar 4-7, C. Xylocain, D. Terracortil med Polymyxin B, J. Terracortil med Polymyxin B, L. Vagifem
15	no	yes	1-10/year	yes			cortison lockl; antibiotics local	D + J. Terracortil med Polymyxin B
16	no	yes	1-10/year	yes			Local anesthesia; cortison local	Xylocaingel 2%,and Dermovat
17	no	no		no	urologist outpatient clinic
18	no	yes	1-10/year	yes			dilatation; cortison local; silver nitrate ; estrogen local	A. Hegarstift 3-9ch alt tappningskatater12-16ch, C. Instillagel/Xylocain 2%, D. Terracortil, L. Ovesterin, Vagifem
19	no	yes		no	unclear syndrome, lack of evidence	urologist in private practice
20	no	no		no	outpatient urologist	outpatient urologist
21	no	no		no	no appointments
22	no	yes	1-10/year	yes			dilatation, cortison local, estrogen local
23	no	yes	do not know	yes			Antibiotics oral; estrogen local	I. Trimetoprim 100mg/Furadantin mg lågdos, lång tid

## Sheet: Survey2018 gyn
ID	Do you have a care program for the treatment of UPS at your clinic?	Do women with UPS visit your clinic?	How many women with UPS visit your clinic?	Do you treat women with UPS?	For what reason do you not treat women with UPS?	Do you refer these patients to other caregivers (state which)	What treatment is carried out? Please cross all your treatment alternatives.	treatment
1	no	yes	1-2/month	yes			dilatation , Massage , cortison lockl, Antibiotics local, Estrogen oral	A: dilatation till Hegar 7-8 C: Xylocaingel D: Betnovat I: Doxyferm J: Chloromycetin ögonsalva K: Beror av ålder - om PMP: Indivina/Cliovelle L: Oestring alt Vagifem
2	no	yes	1-2/month	yes			Kortison local  :, Antibiotcs local 	Terracortril
3	no	no	do not know	no	private practitioner takes care of these patients	private practitioner	dilatation  Estrogen lokal 
4	no	yes	1-2/month	yes			dilatation  cortison local  :, estrogenbehandling local	a. 4 d. Dermovat l. alla
5	no	yes	1-2/month	yes		individual decision, if no effect of treatment given	Local anesthresia , Massage (extern med emla); cortison lokcal estrogen localt  Other	C Xylocaingel/salva D Terracortil L Ovesterin M behandling av fysioterapeut (bäckenbottenövningar, främst avslappning ev beh av triggerpunkter och strech)
6	no	yes	1-2/month	yes			dilatation  cortison lokal silve chloride, estrogen lokal	D Terracortil polymyxin B L Ovesterin, vagifem
7	no	yes	1-10/year	yes			dilatation  cortison localt silver chloride, antibiotics roralt estrogen local others
8	no	yes	do not know	yes			Local anethesia, silver chloride, estrogen local	Xylocain, Ovesterin, Silver chloride
9	no	yes	1-10/year	yes			dilatation :, Massage cKortison lokal, Antibiotics local 	Dilatation and massage with Terracortil PolymyxinB.
10	no	yes	1-10/year	yes			Local anesthesia, cortison local	Dermovat and xylocaingel mixed
11	no	no	do not know	no	urologist
12	no	yes	do not know	yes			dilatation  Local anesthesia cortison local  silver chloride estrogen local
13	no	no	do not know	yes
14	no	yes	1-10/year	yes			Local anesthesia cortison local, Antibiotics local estrogen local 
15	no	yes	1-2/month	yes		urologist for second opinion sometimes	dilatation cortison local estrogen local  :	A. Mkt sällan dilatation. D. dermovat. L. Ovesterinkräm C Xylocain gel.
16	no	yes	1-10/year	yes			dilatation , Local anesthesia cortison local estrogen local	A Hegar 3-4 C Instillagel D Ficortril ögonsalva L Ovesterinkräm
17	yes	yes	1-10/year	yes			Massage, Local anesthesia cortison local estrogen local	först lokal bedövning med xylocain-gel sedan lokal kortison intrauretral.
18	no	yes	3-5/month	yes			cortison local estrogen local 	D Terracortril L Vagifem, ovesterin el dyl
19	no	no	do not know	no	urologist
20	no	yes	do not know	yes			Local anesthesia cortison local; estrogen local	C. Xylocain/Instillagel, D. Dermovat, L. Oestering, Vagifem mm
21	no	yes	1-2/month	yes		urologist for second opinion sometimes	Local anesthesia ; Cortison local; silver chloride; Antibioticsoral and local estrogenoral and local; others	C. Lignokain, D. Terracortil + Polymyxin B, I. Ciprofloxacin, J. Polymyxin B, K. Oestriol, L. Vagifem, Oestring, M. Botox (samråd med urologklinik), antideppresiva
22	no	yes	do not know	yes		no	dilatatiom; cortison local; antibiotics local; estrogen local	A. Hegarstift 4-8(7), D+J. Chloromycetin m Ficortrilsalva, L. Ovesterin alt Vagifem på äldre
23	no	yes	1-10/year	yes			dilatation; Massage Local anesthesia cortison local estrogen local	A. Hegar 4-7, C. Instillagel alt Xylocaingel, D. Terracortil & Dermovat, L. Vagifem, Ovesterinkräm alt vag
24	no	yes	1-2/month	no	urologist	urologist
25	no	yes	do not know	yes			dilatation; Local anesthesia cortison local; antibioticsoral and local, estrogen local;others	A. Hegarstift 4-8, J+D. Terracortil med Polymyxin B, C. Instillagel, I. Doxycyklin, M. NSAID (Naproxen, Diklofenak)
26	no	yes	1-2/month	yes			local anesthesia cortison local; antibiotics local estrogen local	C. Xylocaingel/salva
27	no	yes	1-2/month	yes		urologist	dilatation; local anesthesia; cortison local; Antibiotics oral and local estrogen local	A. Kateter 14, C. Instillagel, D. Dermovat, J. Terracortil, L. Ovesterin
28	no	no		no	urologist	urologist
29	no	yes	1-2/month	yes		urologist for second opinion sometimes	dilatation; cortison local	Terracortil på Hegarstift
30	no	yes	3-5/month	yes		urologist for second opinion sometimes	dilatation; Local anesthesia cortison local; silver chloride; estrogen local	A. Hegar 4-7, C. Xylocaingel 2%, D. Dermovat, L. Vagifem, Oestring, Ovesterin
31	yes	yes	1-2/month	yes			dilatation; cortison local; silver chloride estrogen lokal	A. Hegar till 6, C. Xylocain, D. Dermovat, L. Vagifem
32	no	yes	do not know	no	lack of competence at our clinic, refer to urologist	urologist
33	no	no		no		urologist
34	no	yes	do not know	yes			dilatation, Massage cortison local, silver chloride estrogen oral and local	A. Hegarstift, D. Terracortil, L. Vagifem eller Ovesterin
35	no	yes	1-10/year	yes			dilatation, cortison localt, Antibiotics local, estrogen local	A. Stift/katater, D. Dermovat, J. Terracortil med Polymyxin B, L. Ovesterin, salva/vagitorium/ring

## Sheet: Survey2018oncology
ID	Do you have a care program for the treatment of UPS at your clinic?	Do women with UPS visit your clinic?	How many women with UPS visit your clinic?	Do you treat women with UPS?	For what reason do you not treat women with UPS?	Do you refer these patients to other caregivers (state which)	What treatment is carried out? Please cross all your treatment alternatives.
1	no	yes	>10/month	yes			Local anesthesia EMLA; Xylocain),local corticosteroid (mild-moderate, strong),, local estrogen (Blissel Ovesterin), sparmolytics ( Toviaz et) antideopressants (Tryptizol etc)
2	no	yes	1-10/year	no	lack of competence	gynecologist
3	no	yes	1-10/year	yes			local corticosteroid, local antibiotics, oral estraogen
4	no	no	0	no	patients seek urologist or gynecologist	gynecologist
5	no	yes	1-10/year	no	to few patients to have good treatment routine	urologist or gynecologist
6	no	no	0	no	not in our assignment	urologist in outpatient clinic

## Sheet: Survey 2017 gyn practitioners
ID	Do women with UPS visit your clinic?	How many women with UPS visit your clinic?	Do you treat women with UPS?	Do you refer these patients to other caregivers (state which)	Oral estrogen	Local estrogen	Uretradilatation	Massage	Silver chloride	corticosteroid oral	corticosteroid local	Antibiotics oral	Antibiotika lokalt	Acupuncture	Antidepressivs	0ther treatments
1	yes	1-10/year	yes	no	no	often		yes	no	no	Dermovat	no	no	no	no
2	yes	1-2/month	sometimes	yes, urologist	HRT, ERT	often	no, refer to urologist	no	no	no	no	yes	no	no	no
3	yes	3-5/month		yes, urulogy/gynecology	no	often	no	no	no	no	no	no	no	no	no	metenaminhippurat, apple cider vinegar
4	yes	3-5/month	yes		no	often	yes	no	no	no	yes, Terracortil Polymyxin B		Ja	yes	yes
5	yes	1-10/year	sometimes	yes, urologist	no	sometimes	no	no	no	no	sometimes Terracortil Polymyxin B	sometimes	yes, Polymyxin B	no	no
6	yes	1-10/year	yes	yes, sometimes urologist	no	sometimes	no	no	no	no	sometimes	sometimes	yes, Polymyxin B	no	no
7	yes	3-5/month	sometimes	yes, sometimes urologist	no	often	no	no	no	no	no	no	no	no	no
8	yes	1-10/year	sometimes	no
9	yes	1-10/year	no	yes, urologist	no	often	no	no	no	no	no	no	no	no	no
10	yes	1-10/year	no	yes, urologist	no	often		no	no	no	no	no	no	no	no
11	yes	1-10/year	yes	no	no	often	no	no	no	no	no	Ja, Doxyferm	no	no	no
12	yes	1-10/year	yes	no	Oestrioltablet	often	yes	yes	no	no	yes, Terracortil Polymyxin B	sometimes	has happened	no	no
13	yes	1-2/month	yes		no		yes, Hegar 3-8 iwith policreulen	yes	no	no	no	no	no	no	sometimes	policresulen
14	yes	1-10/year	sometimes	no	no	often	yes	sometimes	no	no	sometimes Terracortil Polymyxin B	no	no	no	yes, Saroten
15	yes	1-2/month	sometimes	yes, sometimes urologist	has happened	sometimes	yes	no	sometimes	no	sometimes Terracortil Polymyxin B	no	no	no	no
16	yes	1-2/month	yes	yes, sometimes urologist	no	often	yes	sometimes	no	no	yes, Dermovat	no	no	no	no
17	yes	1-2/month	no	yes, urologist	no	often
18	yes	1-10/year	sometimes	yes, urologist	no	often		no	no	no	sometimes	sometimes	no	no	no
19	yes	1-2/month	no	yes, urologist/urotherapeut
20	yes	1-2/month	sometimes	yes, urulogy/gynecology	HRT, ERT	often	no	no	no	no	no	sometimes	no	no	no
21	yes	3-5/month	sometimes	yes, urologist	no	often	no	no	sometimes	no	yes, Dermovat	sometimes	no	yes	Ja	Xylocain
22	yes	1-10/year	no	yes, urologist	no	often	no	no	no	no	no	no	no	no	no
23	yes	1-10/year	yes	no	HRT, ERT	often	yes	yes	sometimes	no	yes, Dermovat	no	no	no	no
24	yes	5-10/month	sometimes	yes, sometimes urologist	HRT, ERT, Oestrioltablet	often	yes	sometimes	sometimes	no	sometimes, Dermovat,TCPB	Ibland, Yngre pat	yes, TCPB	no	yes, tryptizol low dose
25	yes	1-2/month	sometimes	yes, urologist	no	often	no	no	no	no	no	no	no	no	no
26	yes	1-2/month	sometimes	sometimes hospital gynecologist	HRT ibland	often	sometimes	no	no	no	sometimes Terracortil	sometimes	sometimes	no	sometimes
27	yes	1-10/year	sometimes	yes, hospital gynecologist	HRT, ERT, Oestrioltablet	often	sometimes, Hegar stift	no	sometimes	no	no	sometimes	yes	no	no
28	yes	1-10/year	sometimes	yes, urologist	HRT, ERT, Oestrioltablet	often	no	no	no	yes	no	no	no	no	yes, Saroten
29	yes	1-10/year	sometimes	yes, urologist	no	often	no	no	no	no	no	no	no	no	no
30	yes	1-10/year	sometimes, Dermovat	yes, urologist	HRT	often	no	no	no	no	yes Dermovat	no	no	no	no
31	yes	1-2/month	sometimes	yes, urulogy/gynecology	no	often	seldom, Hegasrtift	no	no	no	yes Terracortil	no	no	no	yes , Amytriptylin seldom
32	yes	1-2/month	yes	no	no	often	yes	no	no	no	yes, Terracortil Polymyxin B	sometimes	yes	yes	antiinflammmatory drugs oral, dilatation1/week, counseling
33	yes	1-10/year	no	patients often have a urologist	no	often	no	no	no	no	no	no	no	no	no
34	yes	1-2/month	seldom, difficult	yes, urologist	no	often									no
35	yes	1-2/month	yes	yes	HRT	often	no	no	no	no	no	no	no	no	no
36	yes		yes	no	no	often	yes	yes	yes	no	yes, Terracortil, Dermovat	no	no	no	no
37	yes	1-2/month	yes	yes, sometimes urologist	no	often	yes sometimes		no	no	yes, Terracortil Polymyxin B	no	yes, TCPB	no	yes, Saroten
38	yes	1-2/month	no	yes, other gynecologist	no	often	yes		Ja	no	yes	sometimes	no	no	no
39	yes	1-10/year	yes	no	no	often	yes				yes, Locoid	no	no	no	no
40	yes	3-5/month	sometimes	yes	no	often
41	yes	1-10/year	sometimes	no	no	often	no	no	no	no	sometimes Dermovat	no	no	no	no
42	yes	3-5/month	sometimes		ERT, Oestrioltablet	often	no	no	no	no	no	no	no	no	no
43	yes	1-10/year	yes	yes, urologist	no	often	yes	yes	yes	no	yes, Terracortil Polymyxin B	no	yes	no	no
44	yes	>10/month	yes	yes, sometimes urologist	HRT, ERT, Oestrioltablet	often	no	no	no	no	no	sometimes	no	no	yes sometimes Cipralex, Mirtazapin
45	yes	1-2/month	sometimes	yes, urulogy/gynecology	no	often	no	no	no	no	no	no	no	no	no
46	yes	1-10/year	sometimes	yes, sometimes urologist, GP if anxiety	no	often	no	sometimes	no	no	no	sometimes	no	no	yes to primary care
47	yes	1-2/month	sometimes	yes, sometimes urologist	no	often	no	no	no	yes, Prednisolon	no	yes	no	no	no
48	no

## Sheet: Survey 2006gyn-urology 
ID	Treatment	A)Dilatation	Hegarsize	B)Urethral massage	C) local anesthesia	C)Local anesthesia	D)cortiosteroid local	F)Silver chloride	G)policreulen	H) silver nitrateLapis	I)Antibiotics oral	Preparat	J)Antibiotics lokalt	K)Antibiotic andcortocosterod combimation	1=Cortison local 2=Cortison +antibiotics. 3=1+2	Estrogen oral	L)Estrogen oral	Estrogen local	M)Estrogen lokalt	NSAID	N)Others	First line	Kombination
1	yes	1	4.- 8	1	0		0	0	0	0	1	Ko	0	Tc,PB	2	0	0	0	0	0	0	A+K+J	A+K+J
2	yes	1	-8	0	0		0	0	0	0	0		Varierar	0	0	0	0	1	Vf	0	0	A
3	No				0										0	0		0		0
4	yes	0	0	0	0		0	0	0	0	0	0	0	0	0	0	0	1	1	0	0	0	0
5	No				0										0	0		0		0
6	yes	1	8.-10	0	1	Xc	0	1	0	1	1	Tp, Fd	0	0	0	1	Ov	1	Oe, Vf	0	0	I	I+M
7	yes	0	0	1	0		0	0	0	0	0		0	Tc	2	0	0	0	0	0	0	K
8	yes	0	0	0	0		Kc	0	0	0	0		0	Tc	3	0	0	1	Vid postmenopaus.	1	NSAID peroralt	M	K+D+N
9	No				0										0	0		0		0
10	yes	0	0	0	0		Kc	0	0	0	0		0	Tc	3	0	0	1	Vid postmenopaus.	1	NSAID peroralt	M	K+D+N
11	No				0										0	0		0		0
12	yes	1	-11	0	1	Lc	0	1	1	1	1	Fd, Lx, Cp, Tp	0	Tc,PB	2	0	0	1	Vf	0	Elstim. Akup.	A	A+K+I
13	yes	1	4.- 8	1	0		0	0	0	0	0		0	Tc,PB	2	0	0	1	J	0	0	A+K	A+K
14	yes	0	0	0	0		0	0	0	0	0		0	Tc	2	0	0	1	Vf	0	0	L
15	yes	0	0	0	1	Xc	0	0	0	0	0		0	0	0	0	0	1	Ov	0	0	L
16	yes	1	-9	1	1	Xc	0	0	0	0	0		0	0	0	1	1	1	Vf	0	0	K	A+B+C+L
17	yes	1		1	1		0	0	0	0	0	0	0	Tc, PB	2	0		0		0		1	J+A
18	yes	1	6.-10	0	0	0	0	1	0	0	0		0	Tc,PB	2	0	0	1	if postmenop.	0	Akupunktur	K+A	K+A
19	yes	1	8.-9	1	0	0	Dv	0	0	0	1	Vm	0	Tc, PB	3	1	Oo	1	Vf	0	0	K	K+(L)+M
20	yes	0	0	0	1	Xc	0	0	0	0	0		0	Tc, PB	2	0	0	0	0	1	Urocyst inst. NSAID	K	K/J
21	yes	1	8.-10	0	0		0	0	0	0	1	1	1	Tc	2	0	0	1	if postmenopaus	0	0
22	yes	1	4.-9	1	1	Xc	0	1	0	0	1	Lx, Fd, Se	0	Tc, PB	2	0	0	1	Vf	0	0	I	A+B+C+K
23	yes	0	0	0	0		1	0	0	0	0		0	0	1	0	0	0	0	0	0		D
24	yes	0	0	0	0		1	0	0	0	0		0	0	1	0	0	1	Vf	1	NSAID,Hipvex, annat antisept.	L+N	N
25	yes	1	-10	0	1	Xc	0	0	0	0	0		0	Tc	2	1	ES	1	ES	0	ES	ES	ES
26	yes	1	4.-6	0	1	Xc	0	0	0	0	0		0	Tc	2	0	0	0	0	0	0	A	A+K
27	yes	0	0	0	0		0	0	0	0	0		0	Tc,PB	2	0	0	0	0	0	0	K
		13		7	9			4	1	2	6		2		1:2st, 2:12st, 3:3st	4		16		4
	81.5%	56.5%		30.4%	39.1%			17.3%	4.3%	8.7%	0.26		8.7%			17.3%		69.6%		17.3%
